# Supplementary material for: Ta3N5 Nanobelt-Loaded Ru Nanoparticle Hybrids’ Electrocatalysis for Hydrogen Evolution in Alkaline Media
Source: Molecules. 2023 Jan 21;28(3):1100. doi: 10.3390/molecules28031100 (PMC9919797; doi:10.3390/molecules28031100)
Supplement: Supplementary file 1 [file molecules-28-01100-s001.zip]

Archive with 1 entries (1 files):
- molecules-2152778-supplementary.pdf
